# Supplementary material for: Dye-decolorizing peroxidases in Irpex lacteus combining the catalytic properties of heme peroxidases and laccase play important roles in ligninolytic system
Source: Biotechnol Biofuels. 2018 Nov 8;11:302. doi: 10.1186/s13068-018-1303-9 (PMC6223037; doi:10.1186/s13068-018-1303-9)
Supplement: Supplementary file 1 — Additional file 1. Proteins identification from I. lacteus secretome in kirk’s medium supplemented with lignin on the third day. [file 13068_2018_1303_MOESM1_ESM.xlsx]

## Sheet: Protein ID and Description
Additional file 1: Proteins identification from I. lacteus secretome in lignin-kirk medium for 3 days.
Accession	Family	Signal peptide	Swiss_Prot_feature	NR_feature	Trembl_feature
evm.model.scf7180000000808.621		YES	Peroxidase 2 OS=Mycetinis scorodonius GN=msp2 PE=1 SV=1	peroxidase [Polyporaceae sp.]	Peroxidase|Polyporaceae sp
evm.model.scf7180000000821.105		YES	Peroxidase 2 OS=Mycetinis scorodonius GN=msp2 PE=1 SV=1	peroxidase [Polyporaceae sp.]	Peroxidase|Polyporaceae sp
evm.model.scf7180000000810.636	AA2	YES	Manganese peroxidase 3 OS=Phlebia radiata GN=mnp3 PE=2 SV=1	manganese peroxidase [Irpex lacteus]	Melanin-decolorizing enzyme|Ceriporiopsis sp. MD-1
evm.model.scf7180000000806.684	AA3	YES	Pyranose dehydrogenase 3 OS=Leucoagaricus meleagris GN=pdh3 PE=2 SV=1	choline dehydrogenase 7 [Heterobasidion irregulare TC 32-1]	Uncharacterized protein|Phanerochaete carnosa (strain HHB-10118-sp) (White-rot fungus) (Peniophora carnosa)
evm.model.scf7180000000806.170	AA3	YES	Pyranose dehydrogenase 1 OS=Leucoagaricus meleagris GN=pdh1 PE=1 SV=1	aryl-alcohol oxidase 1 [Heterobasidion irregulare TC 32-1]	Uncharacterized protein|Fibroporia radiculosa
evm.model.scf7180000001079.346	AA3	YES	Oxygen-dependent choline dehydrogenase OS=Pseudomonas savastanoi pv. phaseolicola (strain 1448A / Race 6) GN=betA PE=3 SV=1	hypothetical protein PHACADRAFT_264347 [Phanerochaete carnosa HHB-10118-sp]	Uncharacterized protein|Phanerochaete carnosa (strain HHB-10118-sp) (White-rot fungus) (Peniophora carnosa)
evm.model.scf7180000000806.159	AA3	YES	Pyranose dehydrogenase 3 OS=Leucoagaricus meleagris GN=pdh3 PE=2 SV=1	hypothetical protein GYMLUDRAFT_265013 [Gymnopus luxurians FD-317 M1]	Uncharacterized protein|Fibroporia radiculosa
evm.model.scf7180000000811.782	AA5	YES	WSC domain-containing protein ARB_07867 OS=Arthroderma benhamiae (strain ATCC MYA-4681 / CBS 112371) GN=ARB_07867 PE=1 SV=1	copper radical oxidase variant A, partial [Phanerochaete chrysosporium]	Copper radical oxidase variant A|Phanerochaete chrysosporium (White-rot fungus) (Sporotrichum pruinosum)
evm.model.scf7180000000811.251	AA8	YES	Cellobiose dehydrogenase OS=Phanerochaete chrysosporium GN=CDH-1 PE=1 SV=1	cellobiose dehydrogenase [Irpex lacteus]	Cellobiose dehydrogenase|Irpex lacteus (Milk-white toothed polypore) (Polyporus tulipiferae)
evm.model.scf7180000000811.359	CE16		-	family 16 carbohydrate esterase [Heterobasidion irregulare TC 32-1]	Uncharacterized protein|Agaricus bisporus var. burnettii (strain JB137-S8 / ATCC MYA-4627 / FGSC 10392) (White button mushroom)
evm.model.scf7180000000808.185	GH10	YES	Endo-1,4-beta-xylanase C OS=Phanerochaete chrysosporium GN=xynC PE=1 SV=1	endo-1,4-beta-xylanase [Irpex lacteus]	Endo-1,4-B-xylanase A|Phanerochaete chrysosporium (White-rot fungus) (Sporotrichum pruinosum)
evm.model.scf7180000000808.183	GH10	YES	Endo-1,4-beta-xylanase A OS=Phanerochaete chrysosporium GN=xynA PE=1 SV=1	endo-1,4-beta-xylanase [Irpex lacteus]	Endo-1,4-B-xylanase A|Phanerochaete chrysosporium (White-rot fungus) (Sporotrichum pruinosum)
evm.model.scf7180000000809.818	GH125		Meiotically up-regulated gene 157 protein OS=Schizosaccharomyces pombe (strain 972 / ATCC 24843) GN=mug157 PE=1 SV=1	glycoside hydrolase family 125 protein [Phlebiopsisgantea 11061_1 CR5-6]	Uncharacterized protein|Phanerochaete carnosa (strain HHB-10118-sp) (White-rot fungus) (Peniophora carnosa)
evm.model.scf7180000000824.228	GH13	YES	Alpha-amylase 1 OS=Lipomyces kononenkoae GN=LKA1 PE=1 SV=2	glycoside hydrolase family 13 protein [Phlebiopsisgantea 11061_1 CR5-6]	Glycoside hydrolase family 13 protein|Phanerochaete carnosa (strain HHB-10118-sp) (White-rot fungus) (Peniophora carnosa)
evm.model.scf7180000000811.256	GH13	YES	Alpha-amylase OS=Streptomyces limosus GN=aml PE=3 SV=1	alpha-amylase [Moniliophthora roreri MCA 2997]	Glycoside hydrolase family 13 protein|Phanerochaete carnosa (strain HHB-10118-sp) (White-rot fungus) (Peniophora carnosa)
evm.model.scf7180000000931.132	GH13	YES	Alpha-amylase A type-3 OS=Aspergillus oryzae (strain ATCC 42149 / RIB 40) GN=amy3 PE=3 SV=1	Glycoside Hydrolase Family 13 protein [Trametes cinnabarina]	Uncharacterized protein|Fibroporia radiculosa
evm.model.scf7180000000811.446	GH15	YES	Glucoamylase ARB_02327-1 OS=Schizophyllum commune (strain H4-8 / FGSC 9210) GN=SCHCODRAFT_57589 PE=1 SV=1	glycoside hydrolase family 15 protein [Phanerochaete carnosa HHB-10118-sp]	Glycoside hydrolase family 15 protein|Phanerochaete carnosa (strain HHB-10118-sp) (White-rot fungus) (Peniophora carnosa)
evm.model.scf7180000000808.831	GH16		Probable glycosidase crf2 OS=Neosartorya fumigata (strain ATCC MYA-4609 / Af293 / CBS 101355 / FGSC A1100) GN=crf1 PE=1 SV=1	glycoside hydrolase family 16 protein [Phlebiopsisgantea 11061_1 CR5-6]	Glycoside hydrolase family 16 protein|Schizophyllum commune (strain H4-8 / FGSC 9210) (Split gill fungus)
evm.model.scf7180000000811.232	GH16		Beta-glucan synthesis-associated protein KRE6 OS=Saccharomyces cerevisiae (strain ATCC 204508 / S288c) GN=KRE6 PE=1 SV=2	glycoside hydrolase family 16 protein [Ceriporiopsis subvermispora B]	Glycoside hydrolase family 16 protein|Phanerochaete carnosa (strain HHB-10118-sp) (White-rot fungus) (Peniophora carnosa)
evm.model.scf7180000000807.1251	GH16	YES	Probable glycosidase C21B10.07 OS=Schizosaccharomyces pombe (strain 972 / ATCC 24843) GN=SPBC21B10.07 PE=3 SV=1	endo 1,3-beta glucanase [Phanerochaete chrysosporium]	Endo-beta-glucanase|Phanerochaete chrysosporium (White-rot fungus) (Sporotrichum pruinosum)
evm.model.scf7180000000808.186	GH17		Probable glucan endo-1,3-beta-glucosidase btgC OS=Aspergillus oryzae (strain ATCC 42149 / RIB 40) GN=btgC PE=3 SV=1	glycoside hydrolase family 17 protein [Phlebiopsisgantea 11061_1 CR5-6]	Glycoside hydrolase family 17 protein|Phanerochaete carnosa (strain HHB-10118-sp) (White-rot fungus) (Peniophora carnosa)
evm.model.scf7180000000811.249	GH18	YES	Chitinase 1 OS=Aphanocladium album GN=CHI1 PE=1 SV=2	carbohydrate-binding module family 5 protein [Phlebiopsisgantea 11061_1 CR5-6]	Glycoside hydrolase family 18 protein|Phanerochaete carnosa (strain HHB-10118-sp) (White-rot fungus) (Peniophora carnosa)
evm.model.scf7180000000811.248	GH18		Endochitinase B1 OS=Neosartorya fumigata (strain ATCC MYA-4609 / Af293 / CBS 101355 / FGSC A1100) GN=chiB1 PE=3 SV=1	carbohydrate-binding module family 5 protein [Phlebiopsisgantea 11061_1 CR5-6]	Glycoside hydrolase family 18 protein|Phanerochaete carnosa (strain HHB-10118-sp) (White-rot fungus) (Peniophora carnosa)
evm.model.scf7180000000820.105	GH20	YES	Beta-hexosaminidase 2 OS=Arabidopsis thaliana GN=HEXO2 PE=1 SV=1	glycoside hydrolase family 20 protein [Phlebiopsisgantea 11061_1 CR5-6]	Glycoside hydrolase family 20 protein|Phanerochaete carnosa (strain HHB-10118-sp) (White-rot fungus) (Peniophora carnosa)
evm.model.scf7180000000807.1163	GH27	YES	Alpha-galactosidase mel1 OS=Schizosaccharomyces pombe (strain 972 / ATCC 24843) GN=mel1 PE=3 SV=1	AF246262_1 alpha-galactosidase [Phanerochaete chrysosporium]	Alpha-galactosidase|Phanerochaete chrysosporium (White-rot fungus) (Sporotrichum pruinosum)
evm.model.scf7180000000810.557	GH27	YES	Probable alpha-galactosidase B OS=Neosartorya fumigata (strain ATCC MYA-4609 / Af293 / CBS 101355 / FGSC A1100) GN=aglB PE=3 SV=2	glycoside hydrolase family 27 protein [Phanerochaete carnosa HHB-10118-sp]	Glycoside hydrolase family 27 protein|Phanerochaete carnosa (strain HHB-10118-sp) (White-rot fungus) (Peniophora carnosa)
evm.model.scf7180000000811.347	GH28	YES	Probable exopolygalacturonase X OS=Neosartorya fumigata (strain ATCC MYA-4609 / Af293 / CBS 101355 / FGSC A1100) GN=pgaX PE=3 SV=2	glycoside hydrolase family 28 protein [Trametes versicolor FP-101664 SS1]	Glycoside hydrolase family 28 protein|Serpula lacrymans var. lacrymans (strain S7.3) (Dry rot fungus)
evm.model.scf7180000000816.57	GH28	YES	Probable endopolygalacturonase A OS=Aspergillus parasiticus GN=pgaA PE=2 SV=1	endo-polygalacturonase PG1 [Trametes versicolor FP-101664 SS1]	Endo-polygalacturonase PG1|Thanatephorus cucumeris (Black scurf of potato) (Rhizoctonia solani)
evm.model.scf7180000000925.1170	GH30	YES	Endo-1,6-beta-D-glucanase OS=Neurospora crassa (strain ATCC 24698 / 74-OR23-1A / CBS 708.71 / DSM 1257 / FGSC 987) GN=neg-1 PE=1 SV=2	glycoside hydrolase family 30 protein [Phlebiopsisgantea 11061_1 CR5-6]	Glycoside hydrolase family 30 protein|Phanerochaete carnosa (strain HHB-10118-sp) (White-rot fungus) (Peniophora carnosa)
evm.model.scf7180000000824.47	GH31	YES	Probable alpha/beta-glucosidase agdC OS=Neosartorya fumigata (strain ATCC MYA-4609 / Af293 / CBS 101355 / FGSC A1100) GN=agdC PE=3 SV=1	glycoside hydrolase family 31 protein [Phlebiopsisgantea 11061_1 CR5-6]	Glycoside hydrolase family 31 protein|Phanerochaete carnosa (strain HHB-10118-sp) (White-rot fungus) (Peniophora carnosa)
evm.model.scf7180000000931.20	GH35		Probable beta-galactosidase B OS=Botryotinia fuckeliana (strain B05.10) GN=lacB PE=3 SV=1	glycoside hydrolase family 35 protein [Phanerochaete carnosa HHB-10118-sp]	Glycoside hydrolase family 35 protein|Phanerochaete carnosa (strain HHB-10118-sp) (White-rot fungus) (Peniophora carnosa)
evm.model.scf7180000000925.736	GH43	YES	-	exo-beta-(1->3)-galactanase [Irpex lacteus]	Exo-beta-(1->3)-galactanase|Irpex lacteus (Milk-white toothed polypore) (Polyporus tulipiferae)
evm.model.scf7180000000811.593	GH44	YES	Probable inactive dehydrogenase EasA OS=Claviceps purpurea GN=easA PE=3 SV=2	glycoside hydrolase family 44 protein [Tulasnella calospora MUT 4182]	Putative uncharacterized protein|Piriformospora indica (strain DSM 11827)
evm.model.scf7180000000811.196	GH5		Probable glucan 1,3-beta-glucosidase D OS=Neosartorya fischeri (strain ATCC 1020 / DSM 3700 / FGSC A1164 / NRRL 181) GN=exgD PE=3 SV=1	glycoside hydrolase family 5 protein [Phanerochaete carnosa HHB-10118-sp]	Glycoside hydrolase family 5 protein|Phanerochaete carnosa (strain HHB-10118-sp) (White-rot fungus) (Peniophora carnosa)
evm.model.scf7180000000807.27	GH5	YES	Probable mannan endo-1,4-beta-mannosidase F OS=Emericella nidulans (strain FGSC A4 / ATCC 38163 / CBS 112.46 / NRRL 194 / M139) GN=manF PE=3 SV=2	Man5A [Irpex lacteus]	Glycoside hydrolase family 5 protein|Phanerochaete carnosa (strain HHB-10118-sp) (White-rot fungus) (Peniophora carnosa)
evm.model.scf7180000000807.1252	GH5	YES	Probable mannan endo-1,4-beta-mannosidase A-2 OS=Aspergillus terreus (strain NIH 2624 / FGSC A1156) GN=manA-2 PE=3 SV=2	glycoside hydrolase [Trametes versicolor FP-101664 SS1]	Glycoside hydrolase family 5 protein|Phanerochaete carnosa (strain HHB-10118-sp) (White-rot fungus) (Peniophora carnosa)
evm.model.scf7180000000807.279	GH5	YES	Glucan 1,3-beta-glucosidase OS=Blumeria graminis PE=3 SV=1	glycoside hydrolase family 5 protein [Phlebiopsisgantea 11061_1 CR5-6]	Glycoside hydrolase family 5 protein|Phanerochaete carnosa (strain HHB-10118-sp) (White-rot fungus) (Peniophora carnosa)
evm.model.scf7180000000806.422	GH51	YES	Probable alpha-L-arabinofuranosidase A OS=Aspergillus flavus (strain ATCC 200026 / FGSC A1120 / NRRL 3357 / JCM 12722 / SRRC 167) GN=abfA PE=3 SV=2	glycoside hydrolase family 51 protein [Phlebiopsisgantea 11061_1 CR5-6]	Glycoside hydrolase family 51 protein|Phanerochaete carnosa (strain HHB-10118-sp) (White-rot fungus) (Peniophora carnosa)
evm.model.scf7180000000810.199	GH55	YES	Glucan 1,3-beta-glucosidase OS=Cochliobolus carbonum GN=EXG1 PE=1 SV=1	glucan 1,3-beta-glucosidase [Phanerochaete chrysosporium]	Glucan 1,3-beta-glucosidase|Phanerochaete chrysosporium (White-rot fungus) (Sporotrichum pruinosum)
evm.model.scf7180000000824.208	GH6	YES	Exoglucanase 3 OS=Agaricus bisporus GN=cel3 PE=1 SV=1	cellobiohydrolase II [Irpex lacteus]	Cellobiohydrolase II|Irpex lacteus (Milk-white toothed polypore) (Polyporus tulipiferae)
evm.model.scf7180000000809.465	GH7	YES	Exoglucanase 1 OS=Phanerochaete chrysosporium GN=CBH1 PE=2 SV=1	cellobiohydrolase [Irpex lacteus]	Cellobiohydrolase|Irpex lacteus (Milk-white toothed polypore) (Polyporus tulipiferae)
evm.model.scf7180000000809.995	GH7		Exoglucanase 1 OS=Phanerochaete chrysosporium GN=CBH1 PE=2 SV=1	cellulase [Irpex lacteus]	Cellulase|Irpex lacteus (Milk-white toothed polypore) (Polyporus tulipiferae)
evm.model.scf7180000000807.1062	GH72	YES	1,3-beta-glucanosyltransferase gel4 OS=Neosartorya fumigata (strain ATCC MYA-4609 / Af293 / CBS 101355 / FGSC A1100) GN=gel4 PE=3 SV=1	Glycoside Hydrolase Family 72 / Carbohydrate-Binding Module Family 43 protein [Trametes cinnabarina]	Glycoside hydrolase family 72 protein|Phanerochaete carnosa (strain HHB-10118-sp) (White-rot fungus) (Peniophora carnosa)
evm.model.scf7180000000807.513	GH74	YES	Xyloglucanase OS=Hypocrea jecorina (strain QM6a) GN=cel74a PE=1 SV=1	glycoside hydrolase family 74 protein [Phanerochaete carnosa HHB-10118-sp]	Glycoside hydrolase family 74 protein|Phanerochaete carnosa (strain HHB-10118-sp) (White-rot fungus) (Peniophora carnosa)
evm.model.scf7180000001079.46	GH76	YES	Mannan endo-1,6-alpha-mannosidase DCW1 OS=Candida albicans (strain SC5314 / ATCC MYA-2876) GN=DCW1 PE=1 SV=1	glycoside hydrolase family 76 protein [Moniliophthora roreri MCA 2997]	Endo-1,6-alpha-mannosidase|Laccaria bicolor (strain S238N-H82 / ATCC MYA-4686) (Bicoloured deceiver) (Laccaria laccata var. bicolor)
evm.model.scf7180000000808.349	GH79	YES	Beta-glucuronidase OS=Aspergillus niger (strain CBS 513.88 / FGSC A1513) GN=An02g11890 PE=1 SV=1	glycoside hydrolase family 79 protein [Phanerochaete carnosa HHB-10118-sp]	Glycoside hydrolase family 79 protein|Phanerochaete carnosa (strain HHB-10118-sp) (White-rot fungus) (Peniophora carnosa)
evm.model.scf7180000000810.70	GH79	YES	Beta-glucuronidase OS=Aspergillus niger (strain CBS 513.88 / FGSC A1513) GN=An02g11890 PE=1 SV=1	glycoside hydrolase family 79 protein [Phlebiopsisgantea 11061_1 CR5-6]	Glycoside hydrolase family 79 protein|Phanerochaete carnosa (strain HHB-10118-sp) (White-rot fungus) (Peniophora carnosa)
evm.model.scf7180000000925.68	GH88	YES	Unsaturated chondroitin disaccharide hydrolase OS=Streptococcus pneumoniae (strain ATCC BAA-255 / R6) GN=ugl PE=1 SV=1	glycoside hydrolase family 88 protein [Phlebiopsisgantea 11061_1 CR5-6]	Glycoside hydrolase family 88 protein|Phanerochaete carnosa (strain HHB-10118-sp) (White-rot fungus) (Peniophora carnosa)
evm.model.scf7180000000810.1021	GH92		Uncharacterized secreted glycosidase ARB_07629 OS=Arthroderma benhamiae (strain ATCC MYA-4681 / CBS 112371) GN=ARB_07629 PE=1 SV=1	glycoside hydrolase family 92 protein [Phlebiopsisgantea 11061_1 CR5-6]	Glycoside hydrolase family 92 protein|Phanerochaete carnosa (strain HHB-10118-sp) (White-rot fungus) (Peniophora carnosa)
evm.model.scf7180000000810.604	PL14	YES	-	polysaccharide lyase family 14 protein [Phlebiopsisgantea 11061_1 CR5-6]	Polysaccharide lyase family 14 protein|Phanerochaete carnosa (strain HHB-10118-sp) (White-rot fungus) (Peniophora carnosa)
evm.model.scf7180000000809.852		YES	Glutaminase A OS=Aspergillus oryzae (strain ATCC 42149 / RIB 40) GN=gtaA PE=1 SV=2	hypothetical protein PHLGIDRAFT_112413 [Phlebiopsisgantea 11061_1 CR5-6]	Uncharacterized protein|Phanerochaete carnosa (strain HHB-10118-sp) (White-rot fungus) (Peniophora carnosa)
evm.model.scf7180000000807.708		YES	Uncharacterized FAD-linked oxidoreductase ARB_02478 OS=Arthroderma benhamiae (strain ATCC MYA-4681 / CBS 112371) GN=ARB_07056 PE=1 SV=2	hypothetical protein SERLADRAFT_472047 [Serpula lacrymans var. lacrymans S7.9]	Putative uncharacterized protein|Serpula lacrymans var. lacrymans (strain S7.3) (Dry rot fungus)
evm.model.scf7180000000807.215			-	hypothetical protein PHACADRAFT_247830 [Phanerochaete carnosa HHB-10118-sp]	Uncharacterized protein|Phanerochaete carnosa (strain HHB-10118-sp) (White-rot fungus) (Peniophora carnosa)
evm.model.scf7180000000824.97			Lipase 1 OS=Geotrichum fermentans GN=LIP1 PE=1 SV=1	hypothetical protein PHACADRAFT_254180 [Phanerochaete carnosa HHB-10118-sp]	Uncharacterized protein|Phanerochaete carnosa (strain HHB-10118-sp) (White-rot fungus) (Peniophora carnosa)
evm.model.scf7180000000811.740		YES	Pheromone-processing carboxypeptidase KEX1 OS=Phaeosphaeria nodorum (strain SN15 / ATCC MYA-4574 / FGSC 10173) GN=KEX1 PE=3 SV=1	alpha/beta-hydrolase [Fomitiporia mediterranea MF3/22]	Uncharacterized protein|Phanerochaete carnosa (strain HHB-10118-sp) (White-rot fungus) (Peniophora carnosa)
evm.model.scf7180000000808.597		YES	Uncharacterized FAD-linked oxidoreductase ARB_02478 OS=Arthroderma benhamiae (strain ATCC MYA-4681 / CBS 112371) GN=ARB_07056 PE=1 SV=2	hypothetical protein HYDPIDRAFT_111875 [Hydnomerulius pinastri MD-312]	Predicted protein|Laccaria bicolor (strain S238N-H82 / ATCC MYA-4686) (Bicoloured deceiver) (Laccaria laccata var. bicolor)
evm.model.scf7180000000808.306		YES	Lipase 1 OS=Candida rugosa GN=LIP1 PE=1 SV=3	Esterase/Lipase [Heterobasidion irregulare TC 32-1]	Putative uncharacterized protein|Serpula lacrymans var. lacrymans (strain S7.3) (Dry rot fungus)
evm.model.scf7180000000811.739		YES	Probable serine carboxypeptidase CPVL OS=Pongo abelii GN=CPVL PE=2 SV=1	alpha/beta-hydrolase [Fomitiporia mediterranea MF3/22]	Uncharacterized protein|Phanerochaete carnosa (strain HHB-10118-sp) (White-rot fungus) (Peniophora carnosa)
evm.model.scf7180000000807.941			-	hypothetical protein PHACADRAFT_204873 [Phanerochaete carnosa HHB-10118-sp]	Uncharacterized protein|Phanerochaete carnosa (strain HHB-10118-sp) (White-rot fungus) (Peniophora carnosa)
evm.model.scf7180000000819.181			Superoxide-generating NADPH oxidase heavy chain subunit A OS=Dictyostelium discoideum GN=noxA PE=2 SV=1	hypothetical protein PHLGIDRAFT_130253 [Phlebiopsisgantea 11061_1 CR5-6]	Uncharacterized protein|Phanerochaete carnosa (strain HHB-10118-sp) (White-rot fungus) (Peniophora carnosa)
evm.model.scf7180000000808.24		YES	-	hypothetical protein DICSQDRAFT_124740 [Dichomitus squalens LYAD-421 SS1]	Uncharacterized protein|Agaricus bisporus var. burnettii (strain JB137-S8 / ATCC MYA-4627 / FGSC 10392) (White button mushroom)
evm.model.scf7180000000925.1188		YES	-	hypothetical protein BN946_scf184915.g29 [Trametes cinnabarina]	Uncharacterized protein|Phanerochaete carnosa (strain HHB-10118-sp) (White-rot fungus) (Peniophora carnosa)
evm.model.scf7180000000820.188			Lysosomal acid phosphatase OS=Pongo abelii GN=ACP2 PE=2 SV=1	hypothetical protein PHLGIDRAFT_95676 [Phlebiopsisgantea 11061_1 CR5-6]	Uncharacterized protein|Phanerochaete carnosa (strain HHB-10118-sp) (White-rot fungus) (Peniophora carnosa)
evm.model.scf7180000000807.283		YES	Polyporopepsin OS=Irpex lacteus PE=1 SV=1	A Chain A, Crystal Structure Of Aspartic Proteinase From Irpex Lacteus	Aspartic peptidase A1|Laccaria bicolor (strain S238N-H82 / ATCC MYA-4686) (Bicoloured deceiver) (Laccaria laccata var. bicolor)
evm.model.scf7180000000809.6			Actin-1 OS=Schizophyllum commune GN=ACT1 PE=2 SV=1	hypothetical protein PHLGIDRAFT_28381 [Phlebiopsisgantea 11061_1 CR5-6]	Uncharacterized protein|Phanerochaete carnosa (strain HHB-10118-sp) (White-rot fungus) (Peniophora carnosa)
evm.model.scf7180000000821.60		YES	Probable extracellular serine carboxypeptidase OS=Arthroderma benhamiae (strain ATCC MYA-4681 / CBS 112371) GN=ARB_01345 PE=1 SV=1	hypothetical protein PHLGIDRAFT_491601 [Phlebiopsisgantea 11061_1 CR5-6]	Uncharacterized protein|Fibroporia radiculosa
evm.model.scf7180000000806.213		YES	Isocitrate dehydrogenase [NADP], mitochondrial OS=Aspergillus niger GN=icdA PE=2 SV=1	hypothetical protein PHACADRAFT_254949 [Phanerochaete carnosa HHB-10118-sp]	Uncharacterized protein|Phanerochaete carnosa (strain HHB-10118-sp) (White-rot fungus) (Peniophora carnosa)
evm.model.scf7180000000816.66		YES	Oxalate decarboxylase OxdC OS=Bacillus subtilis (strain 168) GN=oxdC PE=1 SV=1	hypothetical protein PHLGIDRAFT_28854 [Phlebiopsisgantea 11061_1 CR5-6]	Uncharacterized protein|Phanerochaete carnosa (strain HHB-10118-sp) (White-rot fungus) (Peniophora carnosa)
evm.model.scf7180000000810.585			Pepsin-2B OS=Gadus morhua PE=1 SV=1	hypothetical protein PHACADRAFT_257547 [Phanerochaete carnosa HHB-10118-sp]	Uncharacterized protein|Phanerochaete carnosa (strain HHB-10118-sp) (White-rot fungus) (Peniophora carnosa)
evm.model.scf7180000000806.374		YES	Carboxypeptidase S1 OS=Penicillium janthinellum PE=1 SV=1	hypothetical protein PHLGIDRAFT_131081 [Phlebiopsisgantea 11061_1 CR5-6]	Uncharacterized protein|Phanerochaete carnosa (strain HHB-10118-sp) (White-rot fungus) (Peniophora carnosa)
evm.model.scf7180000000809.378			Dynein regulatory complex subunit 7 (Fragment) OS=Chlamydomonas reinhardtii GN=DRC7 PE=1 SV=1	predicted protein [Fibroporia radiculosa]	Uncharacterized protein|Fibroporia radiculosa
evm.model.scf7180000000806.424		YES	-	hypothetical protein PHLGIDRAFT_30812 [Phlebiopsisgantea 11061_1 CR5-6]	Uncharacterized protein|Phanerochaete carnosa (strain HHB-10118-sp) (White-rot fungus) (Peniophora carnosa)
evm.model.scf7180000000806.676			NADPH:adrenodoxin oxidoreductase, mitochondrial OS=Rattus norvegicus GN=Fdxr PE=1 SV=1	predicted protein [Fibroporia radiculosa]	NADPH:adrenodoxin oxidoreductase, mitochondrial|Fibroporia radiculosa
evm.model.scf7180000000810.910			Purine nucleoside permease OS=Candida albicans (strain SC5314 / ATCC MYA-2876) GN=NUP PE=1 SV=1	hypothetical protein PHACADRAFT_261032 [Phanerochaete carnosa HHB-10118-sp]	Uncharacterized protein|Phanerochaete carnosa (strain HHB-10118-sp) (White-rot fungus) (Peniophora carnosa)
evm.model.scf7180000000806.9		YES	Carboxypeptidase Y homolog ARB_06361 OS=Arthroderma benhamiae (strain ATCC MYA-4681 / CBS 112371) GN=ARB_01587 PE=3 SV=1	hypothetical protein PHACADRAFT_264079 [Phanerochaete carnosa HHB-10118-sp]	Uncharacterized protein|Phanerochaete carnosa (strain HHB-10118-sp) (White-rot fungus) (Peniophora carnosa)
evm.model.scf7180000000807.584		YES	Altered inheritance of mitochondria protein 6 homolog ARB_06966 OS=Arthroderma benhamiae (strain ATCC MYA-4681 / CBS 112371) GN=ARB_06966 PE=1 SV=1	hypothetical protein PHACADRAFT_247599 [Phanerochaete carnosa HHB-10118-sp]	Uncharacterized protein|Phanerochaete carnosa (strain HHB-10118-sp) (White-rot fungus) (Peniophora carnosa)
evm.model.scf7180000000806.66		YES	Probable oxalate decarboxylase ARB_04859 OS=Arthroderma benhamiae (strain ATCC MYA-4681 / CBS 112371) GN=ARB_04859 PE=1 SV=1	oxalate oxidase [Ceriporiopsis subvermispora B]	Uncharacterized protein|Phanerochaete carnosa (strain HHB-10118-sp) (White-rot fungus) (Peniophora carnosa)
evm.model.scf7180000000807.296		YES	Ribonuclease Le2 OS=Lentinula edodes PE=1 SV=1	ribonuclease T2 [Irpex lacteus]	Ribonuclease T2|Irpex lacteus (Milk-white toothed polypore) (Polyporus tulipiferae)
evm.model.scf7180000000824.25		YES	Tripeptidyl-peptidase sed3 OS=Neosartorya fumigata (strain ATCC MYA-4609 / Af293 / CBS 101355 / FGSC A1100) GN=sed3 PE=1 SV=1	hypothetical protein PHACADRAFT_89753 [Phanerochaete carnosa HHB-10118-sp]	Uncharacterized protein|Phanerochaete carnosa (strain HHB-10118-sp) (White-rot fungus) (Peniophora carnosa)
evm.model.scf7180000000808.432		YES	Probable aspartic-type endopeptidase CTSD OS=Trichophyton verrucosum (strain HKI 0517) GN=CTSD PE=3 SV=1	hypothetical protein PHLGIDRAFT_125069 [Phlebiopsisgantea 11061_1 CR5-6]	Uncharacterized protein|Phanerochaete carnosa (strain HHB-10118-sp) (White-rot fungus) (Peniophora carnosa)
evm.model.scf7180000000824.39		YES	Tripeptidyl-peptidase sed3 OS=Neosartorya fumigata (strain ATCC MYA-4609 / Af293 / CBS 101355 / FGSC A1100) GN=sed3 PE=1 SV=1	family S53 protease [Phanerochaete chrysosporium]	Family S53 protease|Phanerochaete chrysosporium (White-rot fungus) (Sporotrichum pruinosum)
evm.model.scf7180000000806.8		YES	Carboxypeptidase Y homolog ARB_06361 OS=Arthroderma benhamiae (strain ATCC MYA-4681 / CBS 112371) GN=ARB_01587 PE=3 SV=1	hypothetical protein PHACADRAFT_264079 [Phanerochaete carnosa HHB-10118-sp]	Uncharacterized protein|Phanerochaete carnosa (strain HHB-10118-sp) (White-rot fungus) (Peniophora carnosa)
evm.model.scf7180000000818.107			Aspartic protease OS=Phaffia rhodozyma GN=pr1 PE=1 SV=1	hypothetical protein PHACADRAFT_264907 [Phanerochaete carnosa HHB-10118-sp]	Uncharacterized protein|Phanerochaete carnosa (strain HHB-10118-sp) (White-rot fungus) (Peniophora carnosa)
evm.model.scf7180000000808.1053		YES	Pepsin A OS=Sorex unguiculatus GN=PGA PE=2 SV=1	hypothetical protein PHLGIDRAFT_460435 [Phlebiopsisgantea 11061_1 CR5-6]	Uncharacterized protein|Phanerochaete carnosa (strain HHB-10118-sp) (White-rot fungus) (Peniophora carnosa)
evm.model.scf7180000000925.239		YES	Polyporopepsin OS=Irpex lacteus PE=1 SV=1	hypothetical protein BN946_scf184910.g13 [Trametes cinnabarina]	Aspartic protease|Pholiota nameko
evm.model.scf7180000000810.123		YES	Tripeptidyl-peptidase sed3 OS=Neosartorya fumigata (strain ATCC MYA-4609 / Af293 / CBS 101355 / FGSC A1100) GN=sed3 PE=1 SV=1	hypothetical protein PHLGIDRAFT_508562 [Phlebiopsisgantea 11061_1 CR5-6]	Uncharacterized protein|Phanerochaete carnosa (strain HHB-10118-sp) (White-rot fungus) (Peniophora carnosa)
evm.model.scf7180000000819.118			Polyporopepsin OS=Irpex lacteus PE=1 SV=1	hypothetical protein PHACADRAFT_112598 [Phanerochaete carnosa HHB-10118-sp]	Uncharacterized protein|Phanerochaete carnosa (strain HHB-10118-sp) (White-rot fungus) (Peniophora carnosa)
evm.model.scf7180000000819.151		YES	Extracellular metalloproteinase MEP OS=Magnaporthe oryzae (strain 70-15 / ATCC MYA-4617 / FGSC 8958) GN=MEP PE=2 SV=1	hypothetical protein PHLGIDRAFT_128797 [Phlebiopsisgantea 11061_1 CR5-6]	Uncharacterized protein|Agaricus bisporus var. burnettii (strain JB137-S8 / ATCC MYA-4627 / FGSC 10392) (White button mushroom)
evm.model.scf7180000000807.291		YES	Polyporopepsin OS=Irpex lacteus PE=1 SV=1	hypothetical protein PHLGIDRAFT_114776 [Phlebiopsisgantea 11061_1 CR5-6]	Uncharacterized protein|Phanerochaete carnosa (strain HHB-10118-sp) (White-rot fungus) (Peniophora carnosa)
evm.model.scf7180000000807.77		YES	Aspartic protease OS=Phaffia rhodozyma GN=pr1 PE=1 SV=1	hypothetical protein JAAARDRAFT_697627 [Jaapia allacea MUCL 33604]	Uncharacterized protein|Phanerochaete carnosa (strain HHB-10118-sp) (White-rot fungus) (Peniophora carnosa)
evm.model.scf7180000000925.50		YES	Protein D1 (Fragment) OS=Onchocerca volvulus GN=D1 PE=2 SV=1	hypothetical protein PHACADRAFT_265212 [Phanerochaete carnosa HHB-10118-sp]	Uncharacterized protein|Phanerochaete carnosa (strain HHB-10118-sp) (White-rot fungus) (Peniophora carnosa)
