# Supplementary material for: Dye-decolorizing peroxidases in Irpex lacteus combining the catalytic properties of heme peroxidases and laccase play important roles in ligninolytic system
Source: Biotechnol Biofuels. 2018 Nov 8;11:302. doi: 10.1186/s13068-018-1303-9 (PMC6223037; doi:10.1186/s13068-018-1303-9)
Supplement: Supplementary file 2 — Additional file 2. Transcript levels of I. lacteus genes encoding carbohydrate active enzymes in GLU3d, GLU6d, LIG3d and LIG6d. [file 13068_2018_1303_MOESM2_ESM.xlsx]

## Sheet: Sheet1
Additional file 2: Transcript levels of I. lacteus genes encoding carbohydrate active enzymes in GLU3d, GLU6d, LIG3d and LIG6d.
Accession	Family	Signal peptide	NR_feature	Swiss_Prot_feature	Trembl_feature	GLU3d	GLU6d	LIG3d	LIG6d
evm.model.scf7180000000820.116	CE1.hmm	YES	carbohydrate esterase family 1 protein [Phanerochaete carnosa HHB-10118-sp]	Probable acetylxylan esterase A OS=Neosartorya fischeri (strain ATCC 1020 / DSM 3700 / FGSC A1164 / NRRL 181) GN=axeA PE=3 SV=1	Carbohydrate esterase family 1 protein|Phanerochaete carnosa (strain HHB-10118-sp) (White-rot fungus) (Peniophora carnosa)	35.2112	20.4654	258.009	318.06
evm.model.scf7180000000807.911	CE1.hmm		carbohydrate esterase family 1 protein [Phlebiopsisgantea 11061_1 CR5-6]	S-formylglutathione hydrolase OS=Mus musculus GN=Esd PE=1 SV=1	Carbohydrate esterase family 1 protein|Phanerochaete carnosa (strain HHB-10118-sp) (White-rot fungus) (Peniophora carnosa)	31.4189	44.9416	233.506	232.719
evm.model.scf7180000000811.360	CE16.hmm	YES	hypothetical protein FOMMEDRAFT_187171 [Fomitiporia mediterranea MF3/22]	Endo-1,4-beta-xylanase D OS=Gibberella zeae (strain PH-1 / ATCC MYA-4620 / FGSC 9075 / NRRL 31084) GN=XYLD PE=1 SV=1	Uncharacterized protein|Agaricus bisporus var. burnettii (strain JB137-S8 / ATCC MYA-4627 / FGSC 10392) (White button mushroom)	2.13921	1.16843	64.6488	213.848
evm.model.scf7180000000811.359	CE16.hmm		family 16 carbohydrate esterase [Heterobasidion irregulare TC 32-1]	-	Uncharacterized protein|Agaricus bisporus var. burnettii (strain JB137-S8 / ATCC MYA-4627 / FGSC 10392) (White button mushroom)	4.93624	5.02582	83.2655	262.314
evm.model.scf7180000001079.178	CE8.hmm	YES	pectin lyase-like protein [Trametes versicolor FP-101664 SS1]	Pectinesterase OS=Aspergillus aculeatus GN=pme1 PE=2 SV=1	Probable pectinesterase|Piriformospora indica (strain DSM 11827)	2.07497	2.25078	53.6878	66.7686
evm.model.scf7180000000809.107	GH10.hmm	YES	endo-1,4-beta-xylanase [Irpex lacteus]	Endo-1,4-beta-xylanase OS=Thermoascus aurantiacus GN=XYNA PE=1 SV=4	Glycoside hydrolase family 10 protein|Phanerochaete carnosa (strain HHB-10118-sp) (White-rot fungus) (Peniophora carnosa)	0.482884	0.469696	143.709	288.052
evm.model.scf7180000000808.184	GH10.hmm	YES	endo-1,4-beta-xylanase [Irpex lacteus]	Endo-1,4-beta-xylanase A OS=Phanerochaete chrysosporium GN=xynA PE=1 SV=1	Endo-1,4-B-xylanase A|Phanerochaete chrysosporium (White-rot fungus) (Sporotrichum pruinosum)	0.593516	2.5106	108.954	30.9963
evm.model.scf7180000000809.322	GH105.hmm	YES	hypothetical protein PHACADRAFT_249789 [Phanerochaete carnosa HHB-10118-sp]	-	Uncharacterized protein|Phanerochaete carnosa (strain HHB-10118-sp) (White-rot fungus) (Peniophora carnosa)	6.89791	10.017	26.388	89.1733
evm.model.scf7180000000811.630	GH12.hmm	YES	glycoside hydrolase family 12 protein [Phlebiopsisgantea 11061_1 CR5-6]	Probable xyloglucan-specific endo-beta-1,4-glucanase A OS=Aspergillus oryzae (strain ATCC 42149 / RIB 40) GN=xgeA PE=3 SV=1	Glycoside hydrolase family 12 protein|Serpula lacrymans var. lacrymans (strain S7.3) (Dry rot fungus)	2.50831	2.11488	32.8059	95.5596
evm.model.scf7180000000809.818	GH125.hmm		glycoside hydrolase family 125 protein [Phlebiopsisgantea 11061_1 CR5-6]	Meiotically up-regulated gene 157 protein OS=Schizosaccharomyces pombe (strain 972 / ATCC 24843) GN=mug157 PE=1 SV=1	Uncharacterized protein|Phanerochaete carnosa (strain HHB-10118-sp) (White-rot fungus) (Peniophora carnosa)	16.8668	14.6474	206.64	203.875
evm.model.scf7180000000806.203	GH13.hmm		glycoside hydrolase family 13 protein [Phanerochaete carnosa HHB-10118-sp]	Oligo-1,6-glucosidase OS=Geobacillus thermoglucosidasius GN=malL PE=1 SV=1	Glycoside hydrolase family 13 protein|Phanerochaete carnosa (strain HHB-10118-sp) (White-rot fungus) (Peniophora carnosa)	18.6734	19.9446	122.936	184.77
evm.model.scf7180000000824.228	GH13.hmm	YES	glycoside hydrolase family 13 protein [Phlebiopsisgantea 11061_1 CR5-6]	Alpha-amylase 1 OS=Lipomyces kononenkoae GN=LKA1 PE=1 SV=2	Glycoside hydrolase family 13 protein|Phanerochaete carnosa (strain HHB-10118-sp) (White-rot fungus) (Peniophora carnosa)	551.131	473.043	2261.92	1943.56
evm.model.scf7180000000820.256	GH15.hmm		glycoside hydrolase family 15 protein [Phlebiopsisgantea 11061_1 CR5-6]	Uncharacterized protein C4H3.03c OS=Schizosaccharomyces pombe (strain 972 / ATCC 24843) GN=SPAC4H3.03c PE=4 SV=1	Glycoside hydrolase family 15 protein|Serpula lacrymans var. lacrymans (strain S7.3) (Dry rot fungus)	27.1624	60.9415	148.936	119.953
evm.model.scf7180000000806.111	GH16.hmm	YES	putative laminarinase [Phanerochaete chrysosporium]	Probable glycosidase C21B10.07 OS=Schizosaccharomyces pombe (strain 972 / ATCC 24843) GN=SPBC21B10.07 PE=3 SV=1	Putative laminarinase|Phanerochaete chrysosporium (White-rot fungus) (Sporotrichum pruinosum)	8.78815	11.8253	617.322	225.997
evm.model.scf7180000000808.831	GH16.hmm		glycoside hydrolase family 16 protein [Phlebiopsisgantea 11061_1 CR5-6]	Probable glycosidase crf2 OS=Neosartorya fumigata (strain ATCC MYA-4609 / Af293 / CBS 101355 / FGSC A1100) GN=crf1 PE=1 SV=1	Glycoside hydrolase family 16 protein|Schizophyllum commune (strain H4-8 / FGSC 9210) (Split gill fungus)	302.113	504.245	1996.84	2041.79
evm.model.scf7180000000820.103	GH16.hmm	YES	glycoside hydrolase family 16 protein [Phlebiopsisgantea 11061_1 CR5-6]	Probable glycosidase C21B10.07 OS=Schizosaccharomyces pombe (strain 972 / ATCC 24843) GN=SPBC21B10.07 PE=3 SV=1	Glycoside hydrolase family 16 protein|Phanerochaete carnosa (strain HHB-10118-sp) (White-rot fungus) (Peniophora carnosa)	16.8127	72.2227	67.2542	81.7713
evm.model.scf7180000000807.614	GH16.hmm		glycoside hydrolase family 16 protein [Phanerochaete carnosa HHB-10118-sp]	Uncharacterized beta-glucan synthesis-associated protein C23H3.11c OS=Schizosaccharomyces pombe (strain 972 / ATCC 24843) GN=SPAC23H3.11c PE=3 SV=1	Glycoside hydrolase family 16 protein|Phanerochaete carnosa (strain HHB-10118-sp) (White-rot fungus) (Peniophora carnosa)	222.382	258.091	502.408	501.961
evm.model.scf7180000000810.292	GH17.hmm	YES	glycoside hydrolase family 17 protein [Phanerochaete carnosa HHB-10118-sp]	-	Glycoside hydrolase family 17 protein|Phanerochaete carnosa (strain HHB-10118-sp) (White-rot fungus) (Peniophora carnosa)	33.1038	38.9102	335.84	185.523
evm.model.scf7180000000811.249	GH18.hmm	YES	carbohydrate-binding module family 5 protein [Phlebiopsisgantea 11061_1 CR5-6]	Chitinase 1 OS=Aphanocladium album GN=CHI1 PE=1 SV=2	Glycoside hydrolase family 18 protein|Phanerochaete carnosa (strain HHB-10118-sp) (White-rot fungus) (Peniophora carnosa)	119.184	38.5743	322.797	189.132
evm.model.scf7180000000820.105	GH20.hmm	YES	glycoside hydrolase family 20 protein [Phlebiopsisgantea 11061_1 CR5-6]	Beta-hexosaminidase 2 OS=Arabidopsis thaliana GN=HEXO2 PE=1 SV=1	Glycoside hydrolase family 20 protein|Phanerochaete carnosa (strain HHB-10118-sp) (White-rot fungus) (Peniophora carnosa)	126.402	201.83	538.751	533.936
evm.model.scf7180000000810.557	GH27.hmm	YES	glycoside hydrolase family 27 protein [Phanerochaete carnosa HHB-10118-sp]	Probable alpha-galactosidase B OS=Neosartorya fumigata (strain ATCC MYA-4609 / Af293 / CBS 101355 / FGSC A1100) GN=aglB PE=3 SV=2	Glycoside hydrolase family 27 protein|Phanerochaete carnosa (strain HHB-10118-sp) (White-rot fungus) (Peniophora carnosa)	1.04117	1.19249	49.4375	116.661
evm.model.scf7180000000811.274	GH28.hmm	YES	rhamnogalacturonan-hydrolase [Irpex lacteus]	Rhamnogalacturonase A OS=Emericella nidulans (strain FGSC A4 / ATCC 38163 / CBS 112.46 / NRRL 194 / M139) GN=rhgA PE=2 SV=2	Rhamnogalacturonan-hydrolase|Irpex lacteus (Milk-white toothed polypore) (Polyporus tulipiferae)	28.4606	5.26724	576.491	1024.47
evm.model.scf7180000000808.869	GH28.hmm	YES	glycoside hydrolase family 28 protein [Phlebiopsisgantea 11061_1 CR5-6]	Exopolygalacturonase X OS=Aspergillus niger GN=pgaX PE=3 SV=1	Uncharacterized protein|Fibroporia radiculosa	5.78948	5.97084	77.6024	67.9825
evm.model.scf7180000000811.347	GH28.hmm	YES	glycoside hydrolase family 28 protein [Trametes versicolor FP-101664 SS1]	Probable exopolygalacturonase X OS=Neosartorya fumigata (strain ATCC MYA-4609 / Af293 / CBS 101355 / FGSC A1100) GN=pgaX PE=3 SV=2	Glycoside hydrolase family 28 protein|Serpula lacrymans var. lacrymans (strain S7.3) (Dry rot fungus)	13.6115	19.1134	81.3754	105.476
evm.model.scf7180000000807.1467	GH31.hmm	YES	glycoside hydrolase family 31 protein [Phanerochaete carnosa HHB-10118-sp]	Alpha-glucosidase OS=Candida tsukubaensis PE=1 SV=1	Glycoside hydrolase family 31 protein|Phanerochaete carnosa (strain HHB-10118-sp) (White-rot fungus) (Peniophora carnosa)	28.3736	19.0008	89.6811	77.9503
evm.model.scf7180000000931.20	GH35.hmm		glycoside hydrolase family 35 protein [Phanerochaete carnosa HHB-10118-sp]	Probable beta-galactosidase B OS=Botryotinia fuckeliana (strain B05.10) GN=lacB PE=3 SV=1	Glycoside hydrolase family 35 protein|Phanerochaete carnosa (strain HHB-10118-sp) (White-rot fungus) (Peniophora carnosa)	28.1644	25.7962	106.067	119.409
evm.model.scf7180000000820.87	GH37.hmm	YES	glycoside hydrolase family 37 protein [Phlebiopsisgantea 11061_1 CR5-6]	Trehalase OS=Dictyostelium discoideum GN=treh PE=3 SV=1	Uncharacterized protein|Fibroporia radiculosa	44.7129	14.5216	121.762	128.027
evm.model.scf7180000000807.239	GH43.hmm	YES	glycoside hydrolase family 43 protein [Punctularia strigosozonata HHB-11173 SS5]	Extracellular endo-alpha-(1->5)-L-arabinanase 1 OS=Bacillus subtilis (strain 168) GN=abnA PE=1 SV=3	Uncharacterized protein|Agaricus bisporus var. burnettii (strain JB137-S8 / ATCC MYA-4627 / FGSC 10392) (White button mushroom)	8.31756	6.3367	26.4402	50.1138
evm.model.scf7180000000925.736	GH43.hmm	YES	exo-beta-(1->3)-galactanase [Irpex lacteus]	-	Exo-beta-(1->3)-galactanase|Irpex lacteus (Milk-white toothed polypore) (Polyporus tulipiferae)	171.105	132.632	538.214	657.21
evm.model.scf7180000000818.257	GH5.hmm	YES	glycoside hydrolase family 5 protein [Phlebiopsisgantea 11061_1 CR5-6]	Glucan endo-1,6-beta-glucosidase B OS=Emericella nidulans (strain FGSC A4 / ATCC 38163 / CBS 112.46 / NRRL 194 / M139) GN=exgB PE=2 SV=1	Glycoside hydrolase family 5 protein|Phanerochaete carnosa (strain HHB-10118-sp) (White-rot fungus) (Peniophora carnosa)	3.32221	3.03328	157.466	180.248
evm.model.scf7180000000806.620	GH5.hmm		glycoside hydrolase [Trametes versicolor FP-101664 SS1]	Cellodextrinase A OS=Ruminococcus flavefaciens GN=celA PE=3 SV=3	Putative uncharacterized protein|Postia placenta (strain ATCC 44394 / Madison 698-R) (Brown rot fungus) (Poria monticola)	1.30747	6.25309	38.2456	54.0732
evm.model.scf7180000000807.27	GH5.hmm	YES	Man5A [Irpex lacteus]	Probable mannan endo-1,4-beta-mannosidase F OS=Emericella nidulans (strain FGSC A4 / ATCC 38163 / CBS 112.46 / NRRL 194 / M139) GN=manF PE=3 SV=2	Glycoside hydrolase family 5 protein|Phanerochaete carnosa (strain HHB-10118-sp) (White-rot fungus) (Peniophora carnosa)	4.27135	3.34248	117.791	162.329
evm.model.scf7180000000807.1252	GH5.hmm	YES	glycoside hydrolase [Trametes versicolor FP-101664 SS1]	Probable mannan endo-1,4-beta-mannosidase A-2 OS=Aspergillus terreus (strain NIH 2624 / FGSC A1156) GN=manA-2 PE=3 SV=2	Glycoside hydrolase family 5 protein|Phanerochaete carnosa (strain HHB-10118-sp) (White-rot fungus) (Peniophora carnosa)	5.15329	5.42482	77.2269	76.1032
evm.model.scf7180000000806.621	GH5.hmm		predicted protein [Fibroporia radiculosa]	Probable glucan 1,3-beta-glucosidase A OS=Emericella nidulans (strain FGSC A4 / ATCC 38163 / CBS 112.46 / NRRL 194 / M139) GN=exgA PE=3 SV=2	Uncharacterized protein|Fibroporia radiculosa	3.60569	7.27941	48.6489	78.594
evm.model.scf7180000000806.422	GH51.hmm	YES	glycoside hydrolase family 51 protein [Phlebiopsisgantea 11061_1 CR5-6]	Probable alpha-L-arabinofuranosidase A OS=Aspergillus flavus (strain ATCC 200026 / FGSC A1120 / NRRL 3357 / JCM 12722 / SRRC 167) GN=abfA PE=3 SV=2	Glycoside hydrolase family 51 protein|Phanerochaete carnosa (strain HHB-10118-sp) (White-rot fungus) (Peniophora carnosa)	10.4895	7.35717	402.44	505.007
evm.model.scf7180000000807.53	GH53.hmm	YES	arabinogalactan endo-1,4-beta-galactosidase [Fomitiporia mediterranea MF3/22]	Probable arabinogalactan endo-beta-1,4-galactanase A OS=Neosartorya fischeri (strain ATCC 1020 / DSM 3700 / FGSC A1164 / NRRL 181) GN=galA PE=3 SV=1	Glycoside hydrolase family 53 protein|Phanerochaete carnosa (strain HHB-10118-sp) (White-rot fungus) (Peniophora carnosa)	3.85309	4.24886	35.7155	50.0933
evm.model.scf7180000000824.208	GH6.hmm	YES	cellobiohydrolase II [Irpex lacteus]	Exoglucanase 3 OS=Agaricus bisporus GN=cel3 PE=1 SV=1	Cellobiohydrolase II|Irpex lacteus (Milk-white toothed polypore) (Polyporus tulipiferae)	27.8356	22.2552	608.942	644.238
evm.model.scf7180000001079.46	GH76.hmm	YES	glycoside hydrolase family 76 protein [Moniliophthora roreri MCA 2997]	Mannan endo-1,6-alpha-mannosidase DCW1 OS=Candida albicans (strain SC5314 / ATCC MYA-2876) GN=DCW1 PE=1 SV=1	Endo-1,6-alpha-mannosidase|Laccaria bicolor (strain S238N-H82 / ATCC MYA-4686) (Bicoloured deceiver) (Laccaria laccata var. bicolor)	218.059	28.7733	537.969	691.396
evm.model.scf7180000000931.102	GH78.hmm	YES	glycoside hydrolase family 78 protein [Phlebiopsisgantea 11061_1 CR5-6]	-	Glycoside hydrolase family 78 protein|Phanerochaete carnosa (strain HHB-10118-sp) (White-rot fungus) (Peniophora carnosa)	1.40595	3.10002	140.165	214.438
evm.model.scf7180000000931.100	GH78.hmm	YES	glycoside hydrolase family 78 protein [Phlebiopsisgantea 11061_1 CR5-6]	-	Glycoside hydrolase family 78 protein|Phanerochaete carnosa (strain HHB-10118-sp) (White-rot fungus) (Peniophora carnosa)	5.84796	5.66052	54.4543	73.2672
evm.model.scf7180000000810.70	GH79.hmm	YES	glycoside hydrolase family 79 protein [Phlebiopsisgantea 11061_1 CR5-6]	Beta-glucuronidase OS=Aspergillus niger (strain CBS 513.88 / FGSC A1513) GN=An02g11890 PE=1 SV=1	Glycoside hydrolase family 79 protein|Phanerochaete carnosa (strain HHB-10118-sp) (White-rot fungus) (Peniophora carnosa)	2.55111	3.84961	171.917	274.315
evm.model.scf7180000000808.349	GH79.hmm	YES	glycoside hydrolase family 79 protein [Phanerochaete carnosa HHB-10118-sp]	Beta-glucuronidase OS=Aspergillus niger (strain CBS 513.88 / FGSC A1513) GN=An02g11890 PE=1 SV=1	Glycoside hydrolase family 79 protein|Phanerochaete carnosa (strain HHB-10118-sp) (White-rot fungus) (Peniophora carnosa)	1.89064	1.73081	52.4258	68.0913
evm.model.scf7180000000809.867	GH79.hmm	YES	glycoside hydrolase family 79 protein [Trametes versicolor FP-101664 SS1]	Beta-glucuronidase OS=Aspergillus niger (strain CBS 513.88 / FGSC A1513) GN=An02g11890 PE=1 SV=1	Glycoside hydrolase family 79 protein|Phanerochaete carnosa (strain HHB-10118-sp) (White-rot fungus) (Peniophora carnosa)	30.7805	77.7419	180.287	103.61
evm.model.scf7180000000806.98	GH79.hmm	YES	glycoside hydrolase family 79 protein [Phlebiopsisgantea 11061_1 CR5-6]	Beta-glucuronidase OS=Aspergillus niger (strain CBS 513.88 / FGSC A1513) GN=An02g11890 PE=1 SV=1	Glycoside hydrolase family 79 protein|Serpula lacrymans var. lacrymans (strain S7.9) (Dry rot fungus)	56.0068	37.0716	223.638	226.667
evm.model.scf7180000000925.68	GH88.hmm	YES	glycoside hydrolase family 88 protein [Phlebiopsisgantea 11061_1 CR5-6]	Unsaturated chondroitin disaccharide hydrolase OS=Streptococcus pneumoniae (strain ATCC BAA-255 / R6) GN=ugl PE=1 SV=1	Glycoside hydrolase family 88 protein|Phanerochaete carnosa (strain HHB-10118-sp) (White-rot fungus) (Peniophora carnosa)	30.7541	22.5346	119.139	144.169
evm.model.scf7180000000819.85	GH92.hmm	YES	glycoside hydrolase family 92 protein [Phanerochaete carnosa HHB-10118-sp]	Uncharacterized secreted glycosidase ARB_07629 OS=Arthroderma benhamiae (strain ATCC MYA-4681 / CBS 112371) GN=ARB_07629 PE=1 SV=1	Glycoside hydrolase family 92 protein|Phanerochaete carnosa (strain HHB-10118-sp) (White-rot fungus) (Peniophora carnosa)	13.5264	21.7751	228.998	193.566
evm.model.scf7180000000925.638	PL14.hmm		polysaccharide lyase family 14 protein [Phlebiopsisgantea 11061_1 CR5-6]	-	Polysaccharide lyase family 14 protein|Phanerochaete carnosa (strain HHB-10118-sp) (White-rot fungus) (Peniophora carnosa)	8.15423	4.26647	95.4589	91.9194
