# Supplementary material for: Dye-decolorizing peroxidases in Irpex lacteus combining the catalytic properties of heme peroxidases and laccase play important roles in ligninolytic system
Source: Biotechnol Biofuels. 2018 Nov 8;11:302. doi: 10.1186/s13068-018-1303-9 (PMC6223037; doi:10.1186/s13068-018-1303-9)
Supplement: Supplementary file 3 — Additional file 3. Transcript levels of I. lacteus genes involved in mobilizing and recycling nitrogen in GLU3d, GLU6d, LIG3d and LIG6d. [file 13068_2018_1303_MOESM3_ESM.xlsx]

## Sheet: Nitrogen metabolism
Additional file 3: Transcript levels of I. lacteus genes involved in mobilizing and recycling nitrogen in GLU3d, GLU6d, LIG3d and LIG6d.
	Gene ID	GLU3d	GLU6d	LIG3d	LIG6d
Acetamidase	evm.model.scf7180000000806.413	22.8759	16.6729	58.0256	78.2402
	evm.model.scf7180000000806.448	10.0968	18.4788	66.211	55.6971
	evm.model.scf7180000000807.1364	13.8699	8.98526	29.6544	29.8
	evm.model.scf7180000000810.458	4.86692	17.4096	47.5805	29.176
Amino acid permease	evm.model.scf7180000000807.515	41.5764	65.3225	99.1702	99.4449
	evm.model.scf7180000000925.589	14.9178	10.8238	142.253	206.666
Amine oxidase	evm.model.scf7180000000806.128	17.6094	19.2979	41.3054	29.666
	evm.model.scf7180000000808.419	80.6138	65.6914	42.5918	45.0534
	evm.model.scf7180000000821.122	100.965	126.737	30.8005	23.6459
	evm.model.scf7180000000824.240	2.22906	1.43926	2.87	3.34076
	evm.model.scf7180000000824.241	2.71154	3.55544	3.78827	3.92451
Arginase	evm.model.scf7180000000824.203	103.161	61.7338	75.6631	68.9642
Aspartokinase	evm.model.scf7180000000806.266	30.6903	56.8453	30.0093	30.2984
Methionine synthase	evm.model.scf7180000000925.193	292.634	465.545	178.388	168.561
Nitrilase	evm.model.scf7180000000807.761	61.4867	79.355	76.3339	83.0003
Nucleoside transporter	evm.model.scf7180000000809.757	43.2534	40.721	54.1238	54.2782
Oligopeptide transporter	evm.model.scf7180000000811.134	10.9772	7.5497	7.41185	11.1709
	evm.model.scf7180000000818.116	454.92	627.38	87.8494	83.5668
	evm.model.scf7180000000819.53	101.994	126.559	119.847	89.8169
	evm.model.scf7180000000819.377	2.61742	51.9733	0.642423	0.437995
	evm.model.scf7180000000824.204	390.235	764.262	15.8236	18.3494
	evm.model.scf7180000000925.790	1.22047	1.23052	1.19878	1.13508
	evm.model.scf7180000000806.137	646.806	204.18	263.434	414.695
	evm.model.scf7180000000808.756	34.749	32.0162	19.8253	22.8082
Polyporopepsin	evm.model.scf7180000000925.1131	2945.92	2282.83	475.829	253.716
	evm.model.scf7180000000806.663	53.357	52.3945	16.2477	18.0032
	evm.model.scf7180000000807.283	2270.62	1056.69	237.285	421.422
	evm.model.scf7180000000807.291	39.1387	61.3607	11.1129	17.2964
	evm.model.scf7180000000819.103	0.601742	0.460442	0.577042	0.59764
	evm.model.scf7180000000819.105	21.8382	24.1068	9.61862	7.59107
	evm.model.scf7180000000819.118	487.604	509.369	962.037	694.719
	evm.model.scf7180000000819.119	1.61909	2.39727	2.01339	1.23341
	evm.model.scf7180000000925.239	572.724	1073.19	2693.09	697.366
Aspartic protease	evm.model.scf7180000000807.76	5.20366	4.88449	6.6394	8.73324
	evm.model.scf7180000000807.77	4397.08	1101.15	1494.64	1428.75
	evm.model.scf7180000000808.471	3.41172	3.14311	10.7067	10.3556
	evm.model.scf7180000000809.439	19.222	35.4188	70.4446	68.0706
	evm.model.scf7180000000810.427	2.4988	1.42304	1.73759	1.41699
	evm.model.scf7180000000818.105	59.2765	17.6011	8.97353	7.71116
	evm.model.scf7180000000818.107	3.14967	3.53459	15.5712	16.5731
	evm.model.scf7180000000818.331	8.45313	7.09458	8.61707	10.3686
	evm.model.scf7180000000821.84	5.59966	2.80985	4.16362	3.45572
	evm.model.scf7180000000824.152	1.10109	2.56292	0.782235	1.15591
	evm.model.scf7180000000824.250	8.72016	6.48498	21.3094	31.7149
	evm.model.scf7180000000825.33	1.4098	3.23384	4.71118	6.41882
	evm.model.scf7180000000925.125	54.172	62.3265	60.3219	63.7341
	evm.model.scf7180000000925.1465	359.276	669.05	26.4997	39.9857
	evm.model.scf7180000001079.215	1.54838	1.81819	4.3866	3.8539
